# Supplementary material for: Study of Quasispecies Complexity and Liver Damage Progression after Liver Transplantation in Hepatitis C Virus Infected Patients
Source: Genes (Basel). 2021 Oct 28;12(11):1731. doi: 10.3390/genes12111731 (PMC8625210; doi:10.3390/genes12111731)
Supplement: Supplementary file 1 [file genes-12-01731-s001.zip]

Archive with 9 entries (9 files):
- HplTreeS1.1.tif
- HplTreeS1.2.tif
- HplTreeS1.3.tif
- HplTreeS1.4.tif
- HplTreeS1.5.tif
- HplTreeS1.6.tif
- HplTreeS1.7.tif
- Llorens M et al Supplementary Material_Inclusion exlusion criteria.pdf
- Llorens M et al Supplementary Material_table.pdf
